# Supplementary material for: Structural disorder of plasmid-encoded proteins in Bacteria and Archaea
Source: BMC Bioinformatics. 2018 Apr 25;19:158. doi: 10.1186/s12859-018-2158-6 (PMC5922023; doi:10.1186/s12859-018-2158-6)
Supplement: Supplementary file 1 — This file includes additional tables and figures not shown in the manuscript. (ZIP 6200 kb) [file 12859_2018_2158_MOESM1_ESM.zip]

Archive with 63 entries (51 files):
- Supplementary/
- Supplementary/s.figure10/
- Supplementary/s.figure10/s.figure_10._archaea_disorder_content_hyp_nonhyp_cog.pdf
- Supplementary/s.figure10/s.figure_10._bacteria_disorder_content_hyp_nonhyp_cog.pdf
- Supplementary/s.figure12/
- Supplementary/s.figure12/s.figure_12._archaea_20_dis_1.pdf
- Supplementary/s.figure12/s.figure_12._archaea_20_dis_31.pdf
- Supplementary/s.figure12/s.figure_12._archaea_perc_prot_20_dis_31.pdf
- Supplementary/s.figure12/s.figure_12._bacteria_20_dis_1.pdf
- Supplementary/s.figure12/s.figure_12._bacteria_20_dis_31.pdf
- Supplementary/s.figure12/s.figure_12._bacteria_perc_prot_20_dis_31.pdf
- Supplementary/s.figure13/
- Supplementary/s.figure13/s.figure_13.archaea_80_dis.pdf
- Supplementary/s.figure13/s.figure_13.bacteria_80_dis.pdf
- Supplementary/s.figure16/
- Supplementary/s.figure16/s.figure_16.avg_dis_len_cog_archaea.pdf
- Supplementary/s.figure16/s.figure_16.avg_dis_len_cog_bacteria.pdf
- Supplementary/s.figure2/
- Supplementary/s.figure2/s.figure_2._archaea_cog_percent_prot.pdf
- Supplementary/s.figure2/s.figure_2._bacteria_cog_percent_prot.pdf
- Supplementary/s.figure3/
- Supplementary/s.figure3/s.figure_3._archaea_cog_percent_prot.pdf
- Supplementary/s.figure3/s.figure_3._bacteria_cog_percent_prot.pdf
- Supplementary/s.figure4/
- Supplementary/s.figure4/s.figure_4._archaea_dis_1.pdf
- Supplementary/s.figure4/s.figure_4._archaea_dis_31.pdf
- Supplementary/s.figure4/s.figure_4._archaea_perc_prot_dis_31.pdf
- Supplementary/s.figure4/s.figure_4._bacteria_dis_1.pdf
- Supplementary/s.figure4/s.figure_4._bacteria_dis_31.pdf
- Supplementary/s.figure4/s.figure_4._bacteria_perc_prot_dis_31.pdf
- Supplementary/s.figure5/
- Supplementary/s.figure5/Sup.Fig.5.1.pdf
- Supplementary/s.figure5/Sup.Fig.5.2.pdf
- Supplementary/s.figure5/Sup.Fig.5.3.pdf
- Supplementary/s.figure5/Sup.Fig.5.4.pdf
- Supplementary/s.figure6/
- Supplementary/s.figure6/Sup.Fig.6.1.pdf
- Supplementary/s.figure6/Sup.Fig.6.2.pdf
- Supplementary/s.figure6/Sup.Fig.6.3.pdf
- Supplementary/s.figure8/
- Supplementary/s.figure8/s.figure_8._archaea_dis_1.pdf
- Supplementary/s.figure8/s.figure_8._archaea_dis_31.pdf
- Supplementary/s.figure8/s.figure_8._archaea_perc_prot_dis_31.pdf
- Supplementary/s.figure8/s.figure_8._bacteria_dis_1.pdf
- Supplementary/s.figure8/s.figure_8._bacteria_dis_31.pdf
- Supplementary/s.figure8/s.figure_8._bacteria_perc_prot_dis_31.pdf
- Supplementary/s.figure9/
- Supplementary/s.figure9/s.figure_9._archaea_dis_1.pdf
- Supplementary/s.figure9/s.figure_9._archaea_dis_31.pdf
- Supplementary/s.figure9/s.figure_9._archaea_perc_prot_dis_31.pdf
- Supplementary/s.figure9/s.figure_9._bacteria_dis_1.pdf
- Supplementary/s.figure9/s.figure_9._bacteria_dis_31.pdf
- Supplementary/s.figure9/s.figure_9._bacteria_perc_prot_dis_31.pdf
- Supplementary/s.figure_1.average_protein_number_and_length_in_data_subsets.pdf
- Supplementary/s.figure_11.idp_content_three_predictors_20.pdf
- Supplementary/s.figure_14.toxin_antitoxin_avg_disorder.pdf
- Supplementary/s.figure_15.toxin_antitoxin_disorder_and_length.pdf
- Supplementary/s.figure_7.protein_percent_in_cog_groups.pdf
- Supplementary/s.table_1.Distribution_of_toxin_antitoxin_proteins.pdf
- Supplementary/s.table_2.Organisms with proteins in NC.xlsx
- Supplementary/s.table_3.Correl_predict.xlsx
- Supplementary/s.table_4.Correl_measure.xlsx
- Supplementary/supplementary.html
