# Supplementary material for: Structural disorder of plasmid-encoded proteins in Bacteria and Archaea
Source: BMC Bioinformatics. 2018 Apr 25;19:158. doi: 10.1186/s12859-018-2158-6 (PMC5922023; doi:10.1186/s12859-018-2158-6)
Supplement: Supplementary file 1 — This file includes additional tables and figures not shown in the manuscript. (ZIP 6200 kb) [file 12859_2018_2158_MOESM1_ESM.zip › Supplementary/s.table_2.Organisms with proteins in NC.xlsx]

## Sheet: Sheet1
Organisms with at most 20% of their proteins belonging to the N.C. group
				Organisms without plasmids			Organisms with plasmids
	#Organisms	#Phyla	#Classes	Total	1 chr	>1 chr	Total	1 chr (1pls/>1pls)	>1 chr (1pls/>1pls)
Total	1212	29	58	791	749	42	421	383 (181/202)	38 (20/18)
Archaea	75	4	10	62	62	0	13	13 (11/2)	0
Bacteria	1137	25	48	729	687	42	408	370 (170/200)	38 (20/18)
