# Supplementary material for: Structural disorder of plasmid-encoded proteins in Bacteria and Archaea
Source: BMC Bioinformatics. 2018 Apr 25;19:158. doi: 10.1186/s12859-018-2158-6 (PMC5922023; doi:10.1186/s12859-018-2158-6)
Supplement: Supplementary file 1 — This file includes additional tables and figures not shown in the manuscript. (ZIP 6200 kb) [file 12859_2018_2158_MOESM1_ESM.zip › Supplementary/s.table_3.Correl_predict.xlsx]

## Sheet: Sheet1
kingdom	predictor	correlation type	dis_aa_1 vs dis_aa_31	dis_aa_1 vs prot_dis_31
Archaea	Iupred	Pearson	0.968453	0.952483
Archaea	Isunstruct	Pearson	0.976872	0.937572
Archaea	VSL2b	Pearson	0.969049	0.927428
Bacteria	Iupred	Pearson	0.92011	0.916176
Bacteria	Isunstruct	Pearson	0.948159	0.876559
Bacteria	VSL2b	Pearson	0.959348	0.882814
	dis_aa_1 - averaged fraction of disordered AAs by proteins in a proteome
	dis_aa_31 - averaged fraction of AAs in long (>30 AA) disorder regions by proteins in a proteome
	prot_dis_31- percentage of proteins (in a proteome) with at least one long disorder region
All correlation coefficients are statistically significant with p-value <0.0001
