# Supplementary material for: Structural disorder of plasmid-encoded proteins in Bacteria and Archaea
Source: BMC Bioinformatics. 2018 Apr 25;19:158. doi: 10.1186/s12859-018-2158-6 (PMC5922023; doi:10.1186/s12859-018-2158-6)
Supplement: Supplementary file 1 — This file includes additional tables and figures not shown in the manuscript. (ZIP 6200 kb) [file 12859_2018_2158_MOESM1_ESM.zip › Supplementary/s.table_4.Correl_measure.xlsx]

## Sheet: Sheet1
kingdom	measure	correlation type	Iupred vs Isunstruct	Iupred vs VSL2b
Archaea	dis_aa_1	Pearson	0.896215	0.779514
Archaea	dis_aa_31	Pearson	0.89692	0.741389
Archaea	prot_dis_31	Pearson	0.894211	0.742711
Bacteria	dis_aa_1	Pearson	0.875187	0.856435
Bacteria	dis_aa_31	Pearson	0.869683	0.8396
Bacteria	prot_dis_31	Pearson	0.914589	0.855774
	dis_aa_1 - averaged fraction of disordered AAs by proteins in a proteome
	dis_aa_31 - averaged fraction of AAs in long (>30 AA) disorder regions by proteins in a proteome
	prot_dis_31- percentage of proteins (in a proteome) with at least one long disorder region
All correlation coefficients are statistically significant with p-value <0.0001
